# Supplementary material for: Intake of the Total, Classes, and Subclasses of (Poly)phenols and Breast Cancer Risk: A Prospective Analysis of the EPIC Study
Source: Antioxidants (Basel). 2026 Mar 9;15(3):342. doi: 10.3390/antiox15030342 (PMC13024573; doi:10.3390/antiox15030342)
Supplement: Supplementary file 1 [file antioxidants-15-00342-s001.zip]

Archive with 3 entries (3 files):
- Figure S1 Overall_ Pre_Post.png
- Table S1. Baseline characteristics according to quintiles of total polyphenols intake in the EPIC study..pdf
- Table S2. Sociodemographic and Lifestyle Characteristics according to quintiles of total polyphenols intake in the EPIC study..CORRECT.pdf
